# Supplementary material for: Novel covalent CDK7 inhibitor potently induces apoptosis in acute myeloid leukemia and synergizes with Venetoclax
Source: J Exp Clin Cancer Res. 2023 Jul 29;42:186. doi: 10.1186/s13046-023-02750-w (PMC10386772; doi:10.1186/s13046-023-02750-w)
Supplement: Supplementary file 1 — Additional file 1: Supplementary Table 1. [file 13046_2023_2750_MOESM1_ESM.xlsx]

## Sheet: Sheet1
CDKN1A (F)		TGCCGAAGTCAGTTCCTTGT
CDKN1A(R)		GTTCTGACATGGCGCCTCC
BTG2(F)		AGGCACTCACAGAGCACTAC
BTG2(R)		TGGGGTCCATCTTGTGGTTG
INKA2 (F)		TGAACCGAACCCGACAAATGG
INKA2 (R)		ACCTCCTTCATGGACATCAGCTC
RAD51(F)		CGCTGCGGACCGAGTAAT
RAD51(R)		AAATGGGTTGTGGGCCAAAG
TOP2A (F)		CAGGGTTCTTGAGCCCCTTC
TOP2A (R)		TGCATATTTTCATTTACAGGCTGC
TP53 (F)		GGAAATTTGCGTGTGGAGTATTT
TP53 (R)		GTTGTAGTGGATGGTGGTACAG
MCL1 (F)		GAAAGCTGCATCGAACCATTAG
MCL1 (R)		AGAACTCCACAAACCCATCC
PCNA (F)		GGATACCTTGGCGCTAGTATT
PCNA (R)		CACAGCTGTACTCCTGTTCTG
Myc (F)		GGAAGAAGCCAGTTCAGATCATA
Myc (R)		AAAGGATGGAAGCAAGGAGAG
ACTIN (F)		GGACCTGACTGACTACCTCAT
ACTIN (R)		CGTAGCACAGCTTCTCCTTAAT
