# Supplementary material for: Novel covalent CDK7 inhibitor potently induces apoptosis in acute myeloid leukemia and synergizes with Venetoclax
Source: J Exp Clin Cancer Res. 2023 Jul 29;42:186. doi: 10.1186/s13046-023-02750-w (PMC10386772; doi:10.1186/s13046-023-02750-w)
Supplement: Supplementary file 2 — Additional file 2: Supplementary Table 2. [file 13046_2023_2750_MOESM2_ESM.xlsx]

## Sheet: genes of venn diagram
TAG (n=1383)	Treatment related genes (n=1201)	Genes associated with resistance (n=1827)	Treatment and resistance related genes (n=182)
AL158166.1	AL158166.1	AACS	MEFV
GNL3	GNL3	MMP2	GALNT3
BTG2	BTG2	FAM219A	EPB41L4B
APBB2	APBB2	KCNMA1	FGR
MEFV	AC040977.1	AC004585.1	PDE1C
AC040977.1	YTHDF3-AS1	TESMIN	MREG
YTHDF3-AS1	IFNA20P	ABCC6	AC104232.1
IFNA20P	PFKP	AHDC1	DKK2
PFKP	SNHG16	NCF4	B4GALNT1
SNHG16	KCNG1	AC093520.1	CDK20
KCNG1	AC009970.1	CUBN	GRK5
AC009970.1	NUP155	CSPG4	TMEM52
NUP155	FAM214A	PXYLP1	CECR2
FAM214A	AL121603.2	RNU4-2	HS3ST1
GALNT3	OR2B6	NT5DC1	MMP15
AL121603.2	GDF15	SSC4D	RTL3
OR2B6	DCAF5	TMC4	LIF
GDF15	AL049840.1	LRRC6	AL590327.1
DCAF5	TECTA	AC022568.1	SMIM30
AL049840.1	PLEKHA3P1	PELI2	TENT5C
TECTA	RDH10	SIDT1	FAM234A
EPB41L4B	LILRB2	C1RL	MCOLN2
PLEKHA3P1	ZBTB12	AP001271.2	PRR5
RDH10	AC004908.1	LPO	PLXNB3
LILRB2	NSMCE4A	AC022762.2	TFEC
ZBTB12	SLC2A5	C12orf66	SNORA49
AC004908.1	FNBP1L	SIRPB2	SLA
NSMCE4A	TRIM74	AC240274.1	ABCC2
SLC2A5	AC008946.1	DNAI1	KCNH4
FNBP1L	ABALON	REEP6	HIST1H4L
TRIM74	AC005070.3	ZEB1	DSE
AC008946.1	ARID3C	AC104135.1	MSANTD3
ABALON	HEPH	CDK14	ENO2
AC005070.3	MMS22L	AL772337.1	PARD6G
FGR	AP003469.4	G2E3	LINC00174
ARID3C	AP3S2	LINC01569	BEGAIN
PDE1C	NOSTRIN	AES	KCTD17
HEPH	RNU5F-1	DIRAS1	AL353622.1
MMS22L	CASP6	ERV3-1	PTP4A3
MREG	KRT8P11	SYCP3	LINC01783
AP003469.4	LRRN2	AC024270.4	CDR2L
AP3S2	AC245884.9	MSRB3	TNFRSF8
NOSTRIN	YEATS4	LINC02664	KIF9-AS1
RNU5F-1	MNS1	FGFR1	RWDD2B
CASP6	FADS1	PDLIM2	CFAP70
KRT8P11	TMEM184A	NINL	COL4A2
LRRN2	AL358933.1	RAB40B	SERPINB8
AC245884.9	AC087752.3	PIR	PARP12
YEATS4	SNORD3B-2	PI4KB	MAP3K21
MNS1	FAM209A	SORL1	FAM86C2P
FADS1	GPR153	SNX33	SH3TC2
TMEM184A	BLOC1S2	PCOLCE	PLCB4
AC104232.1	BRCA1	NFIA	ZSCAN12P1
AL358933.1	AC040162.3	ZNF718	JAML
DKK2	GINS1	DMC1	KIF17
AC087752.3	TIGAR	SERPINF1	ERFE
SNORD3B-2	PAPSS2	TSC22D1	NUDT8
FAM209A	ASPRV1	LAX1	RNU1-2
B4GALNT1	NASP	SUGCT	NECTIN4
GPR153	AL031123.1	HSD11B2	SH3D21
BLOC1S2	PHLDB3	RCC2P6	APOLD1
BRCA1	SNHG25	RABGGTA	PSMG3-AS1
AC040162.3	AL032819.3	ZNF510	CAMK4
GINS1	AC067930.5	S1PR2	RBFOX2
TIGAR	CSPG4P10	RUNX3	CYSRT1
PAPSS2	AC131009.2	AC092835.1	PCYOX1L
ASPRV1	LRGUK	AC091563.1	OSBP2
NASP	LARP7	ACSM3	DZIP1L
AL031123.1	AL136531.3	AC008568.1	AC025171.3
PHLDB3	CD160	BVES-AS1	ILDR2
CDK20	TMEM240	UTRN	FAT1
SNHG25	BX284668.2	ACSBG2	TET1
AL032819.3	DSCC1	AC008403.1	MPEG1
AC067930.5	CHRNA5	CPNE5	FCGR1A
CSPG4P10	RRN3P2	MCUB	PLEKHF1
AC131009.2	AL392172.1	AC126323.3	SHISA7
LRGUK	ANKRD6	CCDC106	UBALD2
LARP7	WNT8B	SLC8A1	FCER1G
AL136531.3	SHROOM1	GPR37L1	BX640514.2
CD160	SPATA1	GAREM2	LY9
TMEM240	BORCS7	ASB13	PRXL2B
GRK5	AC093849.1	ALDOC	SUCNR1
TMEM52	AL157762.1	BISPR	USP28
CECR2	CNPY4	CA11	AC007906.2
BX284668.2	CHRAC1	ZFP14	WNT7B
DSCC1	AC022137.3	NECTIN2	FLT4
CHRNA5	CORO2A	ZNF83	BMP8B
RRN3P2	APOE	PDCD4	ASTL
AL392172.1	AC118344.2	AL139423.1	ZNF554
ANKRD6	SRSF6	CARNS1	MGAM2
WNT8B	DUS3L	CST7	SPATA31C2
SHROOM1	PRR19	SPTSSA	HCP5
SPATA1	ZNF25	SLC27A3	AL596244.1
BORCS7	NPW	PLEKHO1	CD1D
AC093849.1	AC023855.1	ZNF345	BASP1
AL157762.1	PMF1	NAT8L	CA14
CNPY4	TMEM255A	NEFH	HRK
CHRAC1	FBXL19-AS1	PGBD5	MRVI1
AC022137.3	AC004584.3	GTF2IP4	AC005481.1
HS3ST1	ASIP	LINC00656	LINC02019
CORO2A	AC005726.1	VAT1L	SEMA3A
APOE	RNF139-AS1	ST8SIA4	C3AR1
AC118344.2	KIAA1324	C3	AL138781.2
SRSF6	EMILIN1	PPP2R3B	CDKN2B-AS1
DUS3L	AC009812.1	AL358473.1	ZNF311
PRR19	TNXB	ORM1	LINC00649
ZNF25	RNF39	ADGRE4P	ZNF721
NPW	ADRA2A	ZNF232	ARL4C
AC023855.1	RBM26-AS1	RNF217	COLGALT2
PMF1	PNLDC1	MZB1	JAG1
TMEM255A	AC012213.2	DMRT3	LINC00565
FBXL19-AS1	WDR19	OPHN1	TRG-AS1
AC004584.3	SLC13A4	DNM1	IL31RA
ASIP	GUCA1B	RASA4DP	MNDA
AC005726.1	PRR22	RARRES3	BATF3
RNF139-AS1	AL356599.1	PLIN2	MAP2K6
KIAA1324	AC026412.3	LLGL2	CD180
EMILIN1	PHF7	CD82	FBLN1
AC009812.1	ADAM20P1	KLHL30	PRKAB2
TNXB	GBGT1	FAM163A	INKA2
RNF39	FGF6	SNORA2A	CCR2
MMP15	PRXL2C	NFE4	MPZL1
ADRA2A	HES7	GCLM	ITPRIPL1
RBM26-AS1	SLC22A14	STARD13	AL033527.6
PNLDC1	AC032044.1	PCDH7	ANKRD24
AC012213.2	SNORD46	ZNF75A	RAB7B
WDR19	AC017074.1	AF127577.4	HEG1
SLC13A4	CNTN2	AC093157.1	SIGLEC6
RTL3	FUT4	TMEM156	ZNF192P1
GUCA1B	FCGBP	MYO15B	LY6G5C
PRR22	MOXD2P	PLCL2	RHEX
AL356599.1	HSPA8	QPRT	GAS6-DT
AC026412.3	RPL5P11	ZNF605	GCNA
PHF7	UNG	SEC14L1	TGM1
ADAM20P1	LZTFL1	CHFR	P3H4
GBGT1	COLEC11	ID1	ZNF529-AS1
LIF	XPC	PDZRN3	PTPRN2
FGF6	WARS2-AS1	A4GALT	PRSS12
PRXL2C	FXN	AC130448.1	AC100771.2
HES7	REM2	PCK2	GPR183
SLC22A14	FUBP1	CLCN4	HOMER2
AC032044.1	DNAAF1	TDRD5	TBC1D30
SNORD46	PBLD	SLC9A9	TMPRSS5
AL590327.1	AC022400.5	RNA5-8SN5	SLC35E4
AC017074.1	CT45A2	TMEM200A	AC004943.2
CNTN2	NOP53-AS1	SNX6	ARRDC3
FUT4	FN1	FUCA2	HNRNPDL
FCGBP	ZNF425	PTMS	AC074085.2
SMIM30	ACTG1P1	GNA11	SPINT1
TENT5C	MYLK2	HHLA2	HMGCL
MOXD2P	MAD2L1	SLAMF1	CTSL
HSPA8	RBPMS	RASIP1	BTN3A3
RPL5P11	SPDYE5	RGL1	SLC2A4
FAM234A	PXN-AS1	UNC13B	SMIM14
MCOLN2	IRX3	LRRK2	OXER1
UNG	RARA-AS1	KIAA0355	MS4A4E
LZTFL1	AC104058.1	SDC2	TUSC1
COLEC11	AC083799.1	SLITRK4	DZIP3
XPC	AC114490.3	AC020915.3	METTL7A
PRR5	FAM229A	NUDT12	CLEC12A
WARS2-AS1	PAQR4	NCAM1	CMBL
FXN	IFI27	WNT3	PTAFR
REM2	AL135905.1	ZNF467	CBY1
FUBP1	KRCC1	ZBTB18	TOMM40L
DNAAF1	AL450998.1	AGT	NOG
PBLD	AC009404.1	CLSTN2	KLF15
AC022400.5	AURKB	AL590632.1	MORN4
CT45A2	ZC3H6	PILRA	S1PR5
NOP53-AS1	SNORD88A	KIAA0895LP1	ERCC6L
FN1	AC015468.1	HABP4	SLFN5
ZNF425	GABBR1	OPRK1	OCSTAMP
ACTG1P1	BMP6	IL6R	AL591845.1
MYLK2	DZANK1	KDELC1	HSD11B1
MAD2L1	OSBPL10	CHI3L1	ACTA2
RBPMS	CLTCL1	DBH	APLF
SPDYE5	LANCL2	VASH1	DLX1
PXN-AS1	JPX	AC091305.1	RNVU1-7
IRX3	AC116312.1	CIITA	CASK
RARA-AS1	SLC25A18	MIS18BP1	SLCO4C1
AC104058.1	SNORA74A	SLC22A16	AL353796.1
PLXNB3	GJB5	FAM86GP	Z97192.1
AC083799.1	AC025442.2	ZNF655	ASB2
AC114490.3	ATP6AP1L	MAFA
FAM229A	CHRNB1	FIRRE
PAQR4	CMYA5	ZBTB20
IFI27	SGF29	HIST1H1A
AL135905.1	DIXDC1	AP005131.6
KRCC1	AC092718.3	MED14
AL450998.1	CYP2T1P	ITPRIPL2
AC009404.1	HNRNPA0	TPBG
AURKB	HIST2H3D	OSR2
ZC3H6	MYCBPAP	SLAIN1
SNORD88A	RGS20	MYORG
AC015468.1	AL117379.1	APOBEC3B
GABBR1	AC007448.3	GALNT18
TFEC	VWCE	PCSK6
BMP6	ZNF419	STAT5A
DZANK1	AC026741.1	GPRC5C
OSBPL10	AL133227.1	CATIP
SNORA49	AC005391.1	BST1
CLTCL1	METTL7B	IGLL1
LANCL2	ZNF511	NRG4
JPX	POLR3G	STON1
AC116312.1	LINC01301	TIAM1
SLC25A18	AC131212.3	HOMER3-AS1
SNORA74A	CFAP43	CDH24
GJB5	AL117332.1	RTN4RL1
AC025442.2	PELI3	CSRP3
ATP6AP1L	HSPA2	GOLGA8N
CHRNB1	C1GALT1C1	HK3
CMYA5	CLEC2A	LACTB2
SGF29	AC004771.5	PTPRH
DIXDC1	ANKDD1A	ELFN1
AC092718.3	HYPK	ZNF672
CYP2T1P	AC100827.4	IGSF8
HNRNPA0	UHRF2P1	IL23R
HIST2H3D	AC245884.10	SH2D2A
SLA	ARR3	NT5C3B
MYCBPAP	ZNF561	SORCS2
RGS20	TCF19	NR1I3
AL117379.1	GTF2H2B	GAA
AC007448.3	GCM1	AC073626.2
VWCE	UBE2J1	ACSF2
ZNF419	TPI1P2	AC004803.1
AC026741.1	ESRP2	TJP3
AL133227.1	PSMB8-AS1	MT1G
AC005391.1	FTH1P19	PIGL
ABCC2	PRSS37	HCK
KCNH4	CTSK	CDHR1
METTL7B	SGK2	GALR2
ZNF511	TMEM72	ASAP2
POLR3G	IMPA2	ABCC6P1
LINC01301	PPP1R32	MIR29B2CHG
AC131212.3	TTC28-AS1	NUAK1
CFAP43	AC080013.1	BTBD7P1
AL117332.1	RN7SL336P	PHKA1P1
PELI3	AP001267.2	TIAF1
HIST1H4L	PIGBOS1	PPM1H
HSPA2	LCN9	VIT
C1GALT1C1	AC074032.1	RNA5-8SN1
DSE	TAF1D	MIA2
CLEC2A	CCDC85B	MANF
AC004771.5	CILP2	KLHL6
MSANTD3	BMP2KL	TRGC1
ANKDD1A	AL022238.4	PCDHGB4
HYPK	AC079779.2	CCDC113
AC100827.4	Z98885.3	FTH1
UHRF2P1	AC010864.1	PIEZO2
ENO2	NOL4L	IER3
AC245884.10	RHOV	SLC35F1
ARR3	SH2D3C	PITX1
ZNF561	MELK	CARD9
PARD6G	DICER1-AS1	PACSIN3
TCF19	RABGGTB	CATSPER1
GTF2H2B	AC092687.3	AC022150.4
GCM1	RAPSN	ZNF137P
UBE2J1	IBA57	SVIL
TPI1P2	MUC20	ZFP36
ESRP2	ZKSCAN1	NOXA1
PSMB8-AS1	ZFHX2	NDRG2
FTH1P19	LRIG1	ADCY3
LINC00174	NR1D2	LIN28B
BEGAIN	PRSS27	APBA2
PRSS37	PRCD	IGSF9
CTSK	ARSK	AC008972.2
SGK2	SAYSD1	AC026462.1
TMEM72	HOTAIRM1	MEIS1
IMPA2	AC112777.1	BMP8A
PPP1R32	XPOT	JPH2
TTC28-AS1	DRP2	NEDD4L
AC080013.1	TPD52L1	ANO9
RN7SL336P	DHCR7	C3orf22
AP001267.2	LINC00896	AC008813.1
PIGBOS1	APOL1	CPVL
LCN9	AC092127.1	PDGFD
AC074032.1	DCUN1D2	FYN
TAF1D	ARRDC3-AS1	FST
KCTD17	AL031432.5	YPEL5
CCDC85B	CHST2	ESPNL
CILP2	ZBED6	RASA4CP
BMP2KL	MYC	BVES
AL022238.4	NR4A3	FAM177A1
AC079779.2	SPDYA	AL355922.1
Z98885.3	DTWD2	KLF2
AC010864.1	DDX50P1	ZNF586
NOL4L	WDR38	CPD
RHOV	CCNA2	AC092724.1
AL353622.1	AC114810.1	DLGAP1
SH2D3C	C22orf23	KLHL28
MELK	MAPK8IP2	FGF14-AS2
DICER1-AS1	VWA3A	TBX18-AS1
RABGGTB	WNT10B	AOC1
PTP4A3	TTC27	BRSK1
AC092687.3	TRAPPC6A	FBXL20
RAPSN	AC011899.2	NAB2
IBA57	AC087741.3	AL353898.3
MUC20	RCC1	PECR
ZKSCAN1	RGS18	WFIKKN1
LINC01783	SRSF3	DRC7
ZFHX2	BNIPL	SVIP
LRIG1	AC073111.5	TACR2
NR1D2	APOM	HIST1H3E
PRSS27	LINC00824	FHIT
PRCD	TMEM62	CD177
ARSK	NRTN	DPYSL4
SAYSD1	AC001226.1	AC010271.2
HOTAIRM1	AC006378.2	CDRT15P2
AC112777.1	C8orf59	ZNF264
XPOT	HNRNPA1P49	CREB3
CDR2L	RHOXF1-AS1	GABPB1-AS1
DRP2	RNVU1-6	DCAF11
TPD52L1	ZNF846	HERC6
DHCR7	CCER2	GTF2H5
LINC00896	TEAD4	XAF1
APOL1	FGD2	AC021028.1
AC092127.1	PROC	PHGDH
DCUN1D2	AP000350.6	HOXA-AS3
ARRDC3-AS1	GALNT15	SH3BGRL2
AL031432.5	POT1	SPAG6
CHST2	CD14	ZBED6CL
ZBED6	AC015468.4	EMC9
MYC	NPAS2	PTGS2
NR4A3	SNHG26	RAB11FIP4
SPDYA	CCDC162P	OSM
TNFRSF8	HIST1H4B	OLR1
DTWD2	AL512430.1	LRP5
DDX50P1	DOC2A	AL121983.1
WDR38	AC015819.1	FAM49A
CCNA2	ZNF767P	EHD2
AC114810.1	INTS7	RASAL3
C22orf23	AP1S3	SAT2
MAPK8IP2	GPR79	HOXA5
VWA3A	PPP1R13L	AC007663.3
WNT10B	AL136531.2	TMEM185B
TTC27	TCF7L1	AP006248.3
TRAPPC6A	SLC23A1	ZNF362
AC011899.2	SLC12A7	SNTA1
AC087741.3	GGACT	IL21R
RCC1	RABIF	CHN2
RGS18	FP325331.1	DNMT3A
SRSF3	ALOX12	GAS8
BNIPL	SIGLEC15	CD83
KIF9-AS1	AL032819.2	IMPACT
AC073111.5	ZNF114	ZNF468
APOM	IMPG2	CCND1
LINC00824	MTFR2	IL4I1
TMEM62	EMB	HNRNPCP7
NRTN	CRABP2	LRRC61
AC001226.1	AC011477.1	HNF4G
AC006378.2	SLC22A23	ZFP90
C8orf59	AC003002.3	MEIOB
HNRNPA1P49	PTGER2	USP18
RHOXF1-AS1	ESAM	HSCB
RNVU1-6	AC004908.2	UBE2Q2
ZNF846	DHH	AL513477.1
CCER2	AC127521.1	LGALS12
TEAD4	PGF	SCCPDH
FGD2	AL360270.2	PRF1
PROC	GADD45A	PARD6A
AP000350.6	GPSM1	ZNF790
GALNT15	TSC1	TCF15
POT1	AL391684.1	STRN3
CD14	UTP18	GPR157
AC015468.4	PRADC1P1	PPIEL
RWDD2B	AC018410.2	PTPN14
CFAP70	SH3PXD2B	IL15RA
NPAS2	FAM57A	PODXL
SNHG26	AL031717.1	SCFD1
CCDC162P	TRIM73	EPHB3
HIST1H4B	MS4A4A	ROPN1L
AL512430.1	UBE3B	SPATS2L
DOC2A	IQCE	ZNF514
AC015819.1	LVRN	ADCK2
ZNF767P	RPGRIP1L	ADGRE2
INTS7	DANCR	HBQ1
AP1S3	KDF1	SLC48A1
GPR79	ZMAT1	YPEL1
COL4A2	SESN1	TDRD9
PPP1R13L	THBS4	KCNMB3
AL136531.2	KRT18P52	PRDM13
TCF7L1	VTI1BP2	GNG2
SLC23A1	TTC39A	TRHDE
SLC12A7	TMEM175	HSD17B7
GGACT	CSGALNACT1	ZNF354A
SERPINB8	APTR	C10orf143
RABIF	HIST1H4D	TRANK1
FP325331.1	AL135999.2	RCN1
ALOX12	AL353795.3	GXYLT2
SIGLEC15	SRD5A1	KRT8P33
AL032819.2	ZNF878	BCL6
ZNF114	CEACAM21	MAP3K6
IMPG2	KCNA3	AC124319.1
MTFR2	TARS2	PROS1
EMB	ERP27	CRAT
CRABP2	GPRIN1	PDZD7
AC011477.1	DIABLO	FCRLB
PARP12	SERBP1P6	ENPP2
SLC22A23	AL391832.1	PITPNM2
AC003002.3	MASP2	RNF175
PTGER2	AC020978.4	VAT1
MAP3K21	PSMG1	GOLGA6L9
ESAM	SNORD6	PCNX2
FAM86C2P	AL590666.1	BLACE
AC004908.2	AC004241.5	PSEN2
DHH	AC092368.3	ADIRF-AS1
SH3TC2	LINC00304	SNRNP48
AC127521.1	SLC22A13	NATD1
PLCB4	AC109460.1	SLC37A1
ZSCAN12P1	ELAC1	UNKL
PGF	UBOX5	RNA5SP18
AL360270.2	MKRN5P	SOX15
GADD45A	CTPS1	GASAL1
GPSM1	CELA2B	SLC9A3R2
TSC1	AL132780.1	ARHGAP10
AL391684.1	AC019080.5	PEAK3
UTP18	CPEB4	DPY19L2P2
PRADC1P1	LINC00115	SP9
AC018410.2	CAMSAP2	ACTG1P17
JAML	VAMP5	MAGI1
SH3PXD2B	AL627230.1	AC008074.2
FAM57A	HEATR9	AL117339.5
AL031717.1	ZNF433	HIST1H2BE
TRIM73	LILRA1	THEMIS2
MS4A4A	HPDL	COCH
UBE3B	CDC45	CD86
IQCE	AL356534.1	AL590617.2
LVRN	MTFP1	LFNG
RPGRIP1L	LRRCC1	ICAM2
DANCR	PIWIL2	CTSF
KDF1	RN7SL219P	HUNK
ZMAT1	MAPK13	FOXO1
SESN1	AC027097.1	CHD1L
THBS4	AC006511.5	AP001574.1
KRT18P52	AL390957.1	NUDT16
VTI1BP2	BTBD18	ADAMTS17
KIF17	MCM4	AC138649.2
ERFE	SNORD1B	SMIM1
TTC39A	PDZD2	RESF1
NUDT8	AL683813.1	NEK10
TMEM175	AC020898.1	USP51
CSGALNACT1	MCC	AMPD3
APTR	SPATA31C1	ZNF611
RNU1-2	LMNTD2	AC005224.4
HIST1H4D	WBP1LP2	AC012618.3
AL135999.2	ANKLE1	AC138649.4
AL353795.3	AL512378.1	TWSG1
SRD5A1	AC107959.2	ZSWIM4
ZNF878	SLC29A1	ADAMTS6
CEACAM21	MESP1	STYXL1
NECTIN4	PSKH1	SLIT1
KCNA3	TOX2	TRIM16
TARS2	GPR84	BLVRB
ERP27	POLR2A	MEGF6
GPRIN1	CSNK1G1	DLL4
DIABLO	ODC1	BMP10
SERBP1P6	RAC3	FBXO15
AL391832.1	WEE2-AS1	AC079630.1
MASP2	RAD51AP1	ATP2A3
AC020978.4	E2F2	GOLGA2P7
PSMG1	POLH	ADCY1
SNORD6	OAZ3	CD109
AL590666.1	RC3H2	HSD17B7P2
AC004241.5	ZNF236-DT	AC068580.1
AC092368.3	PDE4DIP	PLXND1
LINC00304	FAM21FP	NLRX1
SH3D21	GAS1	AC092828.1
SLC22A13	DGKA	ZNF862
AC109460.1	TRMT10A	PDE7B
ELAC1	AC126474.1	BBX
UBOX5	GPR85	DTX4
MKRN5P	AC074085.1	TNRC6B
APOLD1	CCDC194	LINC01140
CTPS1	GDPD2	ZNF571-AS1
CELA2B	LINC00843	TBC1D16
AL132780.1	ISOC1	DOCK6
AC019080.5	AC008687.4	SLC25A42
CPEB4	PANK2	FMNL1
LINC00115	SLC1A3	KIF23
CAMSAP2	RPS6KA2-AS1	AC245297.3
VAMP5	CLSPN	EEF1A2
AL627230.1	MAFG	MAGEF1
HEATR9	SPAG1	AC005682.1
ZNF433	ADGRF3	AL121957.1
LILRA1	SLC10A5	HMGCR
HPDL	RBMXL2	HLCS
CDC45	HNRNPA1P59	AK1
AL356534.1	AC110619.1	C9orf116
MTFP1	KIF3A	STK24
LRRCC1	AL157392.3	ACSS3
PIWIL2	CDKN1A	AC080038.4
RN7SL219P	ICE2	AC008568.2
MAPK13	CPB2-AS1	VASH2
AC027097.1	CUL7	SNORA80E
PSMG3-AS1	PHKG1	IFFO1
AC006511.5	CTNND1	AC093227.1
AL390957.1	LINC00968	FAM238C
BTBD18	CLEC5A	GGT1
MCM4	NUP50-DT	AC138393.1
SNORD1B	AL034397.2	SNORA23
PDZD2	FAM170A	WDTC1
AL683813.1	SNHG12	ZC4H2
AC020898.1	TNRC6C-AS1	CCL23
MCC	AC010643.1	AC018755.3
CAMK4	SGMS1-AS1	GOLGA7B
SPATA31C1	SNORD94	ZNF84
LMNTD2	ACACB	UBASH3B
WBP1LP2	GSG1	H3F3A
ANKLE1	AL078621.3	MAN1A1
AL512378.1	RNU1-1	NECTIN1
AC107959.2	CUTC	FOXP2
SLC29A1	RAB39A	PCED1B
MESP1	STAMBPL1	SHISAL2A
PSKH1	CENPI	PKIG
TOX2	MAPK8IP3	TMEM255B
RBFOX2	SNHG1	ZNF528
GPR84	AC010325.1	EFNA5
POLR2A	AC096720.1	ZNF44
CSNK1G1	RND2	FCGRT
ODC1	AC145285.5	ADGRE5
RAC3	FAM21EP	HEATR5A
CYSRT1	RGS17	EEF1A1P32
WEE2-AS1	ERVK9-11	ZDHHC1
RAD51AP1	AC097724.1	ZIC5
E2F2	SEMA3F	PNPLA3
POLH	NHLH1	NRN1
OAZ3	TDRD7	PLD2
RC3H2	AC007114.1	SLC2A14
ZNF236-DT	C17orf78	PALM
PDE4DIP	MIR6832	SASH1
FAM21FP	PIDD1	KCNQ4
GAS1	SCRT1	AL713998.1
DGKA	AL109614.1	ARX
TRMT10A	PRR13P2	KDM7A
AC126474.1	CDRT15P1	RTN4IP1
GPR85	ZNF814	MPZ
AC074085.1	PIGU	NPIPB15
CCDC194	CTSO	AC009646.2
GDPD2	AC135506.1	AC008691.1
LINC00843	HNRNPLP2	AL603839.2
ISOC1	ZNF821	IRAK2
PCYOX1L	DEK	AC104117.1
AC008687.4	TEX29	TMEM182
PANK2	AL360270.1	MIER2
SLC1A3	ALMS1	AL034550.1
RPS6KA2-AS1	NOD2	CES3
CLSPN	GPR68	CYP2S1
MAFG	MLH1	TBCE
SPAG1	BEND3	RTN2
ADGRF3	COL8A2	ATP9A
OSBP2	EFCAB8	TSKU
SLC10A5	SLC13A3	GOLGA8Q
DZIP1L	CHCHD2P2	CLIC4
RBMXL2	MLLT11	AL589182.2
AC025171.3	LINC00663	RXFP4
HNRNPA1P59	ANKDD1B	NKX2-3
AC110619.1	C13orf46	NBDY
KIF3A	GDF7	SAMHD1
AL157392.3	AC005532.1	SCG2
ILDR2	NARS2	IGKC
CDKN1A	ADM5	TREM2
ICE2	KCNJ11	THSD7A
CPB2-AS1	FAM20C	BIVM
CUL7	HIST3H2BB	OSGIN1
PHKG1	SGK3	PTPRF
CTNND1	AC010326.4	LHX4
LINC00968	ADAM11	SUSD3
CLEC5A	AL135905.2	BTN2A2
FAT1	HIST1H3J	MYEOV
NUP50-DT	AC020763.3	ZNF808
AL034397.2	PPP2R3A	ADAM28
FAM170A	AC008079.1	SDCCAG3P2
SNHG12	PPM1N	CDHR4
TNRC6C-AS1	CEBPE	LINC01694
AC010643.1	AC084024.4	CARD10
SGMS1-AS1	ZKSCAN2	CYP4F2
SNORD94	AL356299.2	CXCR3
ACACB	LPCAT1	ZFP36L1
GSG1	AC018445.3	TRIM66
AL078621.3	NTN3	LRFN1
RNU1-1	GJB4	RINL
CUTC	CTTN	SNX9
TET1	AC107959.1	EMC10
MPEG1	AC147651.4	TRIM17
RAB39A	TTTY10	KIAA0391
STAMBPL1	AL354920.1	ZNF763
CENPI	CFL1P5	AC008894.2
FCGR1A	INSIG1	SAMD11
MAPK8IP3	TEX15	SMAD1
SNHG1	SIGLECL1	RNA5SP28
PLEKHF1	AC121761.1	UPB1
AC010325.1	GINS2	SLC37A2
AC096720.1	SMAD6	SLC2A6
RND2	AOC2	PDGFA
AC145285.5	SAT1	ZHX2
FAM21EP	AC019080.1	AC002540.1
SHISA7	MAP3K9	ARMC9
RGS17	ROS1	MCOLN3
UBALD2	ZFAT	CLSTN3
ERVK9-11	TFAP2E	NFE2L3
AC097724.1	RUBCNL	CCL3L1
SEMA3F	SCARF1	FNBP1P1
NHLH1	TMEM81	LINC02606
TDRD7	IGLV3-9	AC003986.2
AC007114.1	SRSF12	SLC22A31
C17orf78	TMED10P2	AC012645.4
MIR6832	S1PR3	CEP85L
PIDD1	ARL6	AC010442.3
SCRT1	METTL1	IPCEF1
AL109614.1	PSPH	GABRD
PRR13P2	RPL39L	ZNF544
FCER1G	SNORD12B	PRXL2AP1
CDRT15P1	DERL3	DEGS1
BX640514.2	KCTD14	LIPG
ZNF814	ESPL1	AL138885.3
LY9	AL731563.3	FAIM
PIGU	CLPB	CD163L1
PRXL2B	AC048341.1	KLF5
CTSO	E2F8	EVI2B
AC135506.1	MIRLET7A1HG	ZNF880
HNRNPLP2	ADRA2C	RN7SKP71
ZNF821	CCNA1	TMEM221
DEK	NBN	ZNF426
TEX29	ANKRA2	LINC01126
AL360270.1	THEM6	SRP54
ALMS1	LRP3	C5AR2
NOD2	HSPB6	RAB4A
GPR68	SNORD83A	SIGLEC12
MLH1	MATK	ACVR1
BEND3	AC008737.1	ENSAP2
COL8A2	EPB41L4A	F2R
EFCAB8	LINC00884	TMEM52B
SLC13A3	C1R	ACSL1
CHCHD2P2	KLRF2	ASMTL
MLLT11	AC239868.1	ZFYVE28
LINC00663	RAB42	AC091973.1
SUCNR1	FBXO16	C14orf93
ANKDD1B	ALOX12-AS1	AC015813.6
C13orf46	CA13	TNFRSF21
GDF7	AL390728.2	LACC1
AC005532.1	PROZ	LINC00452
NARS2	AC036176.1	AC093323.1
ADM5	ZBTB34	CRIP2
KCNJ11	KCNAB3	ERICH4
FAM20C	UCN	FAM184A
HIST3H2BB	AC130371.1	CYTIP
SGK3	GPR180	UNC13A
AC010326.4	ZNF843	CCDC136
ADAM11	SNHG4	CCT3
USP28	GK	ZNF573
AL135905.2	RPL36A	TBX18
AC007906.2	FBXW8	FER
HIST1H3J	C6orf223	GSDMB
AC020763.3	CEP135	DMRT2
PPP2R3A	GINS3	FBP1
AC008079.1	AL591848.4	ZNF616
PPM1N	RC3H1	LINC01684
WNT7B	PHLPP2	FUCA1
FLT4	AC093525.9	OXCT2
CEBPE	AC087222.1	WWC3
AC084024.4	MAB21L3	AL121987.2
ZKSCAN2	TIGD6	FZD8
AL356299.2	RGS16	BHLHE40
LPCAT1	ZSCAN30	P2RX2
AC018445.3	BCO2	RNU4-1
NTN3	SLC22A18	ID2
GJB4	BDNF-AS	PJA1
CTTN	LRTOMT	AC008105.3
AC107959.1	SARS2	PHLDA2
AC147651.4	RPP40	ZFP2
TTTY10	AP001505.1	AC104794.2
AL354920.1	LINC01127	FAM50B
CFL1P5	ZACN	HADHB
INSIG1	AC011676.1	JMJD1C-AS1
TEX15	ATF3	SLC15A3
SIGLECL1	TMEM45A	JMJD4
AC121761.1	ELOVL3	AC093583.1
GINS2	COQ7	EN2
SMAD6	AC104771.1	IFNLR1
AOC2	RBM33	HIST1H2BK
SAT1	ARMCX5	TENT5B
AC019080.1	PAQR6	TP53I11
MAP3K9	HIST2H4A	AC117409.1
ROS1	AC136601.1	SRC
ZFAT	TEX19	TBC1D32
TFAP2E	AC006128.1	SBK1
BMP8B	FAS	TFAP2A
RUBCNL	ZNF154	GNG7
SCARF1	AC064807.1	AC067930.4
TMEM81	BTN3A2	PLIN5
IGLV3-9	PM20D2	MYOZ3
SRSF12	ZNF596	LRP12
ASTL	AZIN1-AS1	PCDH17
TMED10P2	STEAP3	C1orf54
S1PR3	HSD17B1P1	MSMO1
ARL6	TNFSF10	AC004847.1
METTL1	TMC2	BARX1-DT
PSPH	LINC00511	MAPK11
RPL39L	CHEK1	HIP1R
SNORD12B	AC120053.1	PLEKHA2
DERL3	CEBPB-AS1	AL031186.1
KCTD14	IPO8	RASGRP4
ESPL1	LRRC75A	DNM1P35
AL731563.3	EFNA4	CD209
CLPB	CD36	PEG3
AC048341.1	ZNF692	SAMD15
E2F8	SEC31B	PCBD1
ZNF554	OTULINL	ZNF532
MIRLET7A1HG	NNAT	SLC7A7
ADRA2C	TNNC2	COL4A1
CCNA1	SCML2	SEZ6L
NBN	ALG14	RNASE1
ANKRA2	ADCY5	VCAN
MGAM2	MROH8	SSXP10
THEM6	KLRA1P	ARG2
LRP3	E2F1	MKI67
HSPB6	RN7SL600P	AC126323.6
SNORD83A	ZNF547	ICAM3
MATK	GPATCH2L	FNDC10
AC008737.1	RASGRP2	ALDH1A3
EPB41L4A	AC016065.2	TP53
LINC00884	GPRASP2	ICA1
C1R	OR2W6P	RGS12
SPATA31C2	PTPRB	NAV3
KLRF2	ZNF382	CCDC163
AC239868.1	PMS2P6	C1orf53
RAB42	INTS8	MT1F
FBXO16	RSKR	JUP
ALOX12-AS1	ITGA1	TRGV2
CA13	MRPL54	AC241585.1
AL390728.2	OVGP1	NLRP1
PROZ	PRAF2	HOXA-AS2
AC036176.1	HAL	DTD2
HCP5	AP000943.2	MYL9
ZBTB34	AL512625.1	SLC9A7P1
KCNAB3	EMG1	PTGFRN
UCN	PSPN	LURAP1L
AC130371.1	AP003733.4	CASKIN2
GPR180	DMPK	AC092171.5
ZNF843	AC020763.4	ZNF512B
AL596244.1	RAB26	EPOP
SNHG4	PRRT4	TMEM229B
CD1D	ZWILCH	AKR1C1
GK	SLC1A5	PALD1
RPL36A	GNB1L	ZNF469
FBXW8	MYBL2	ZNF550
C6orf223	MYO10	LPL
CEP135	SMAGP	LINC02642
GINS3	MID1	CAT
AL591848.4	FCGR1B	AC068631.3
RC3H1	SYNE4	CLEC2D
PHLPP2	GJB3	IGSF9B
AC093525.9	SCRG1	AC243960.2
AC087222.1	CXCL8	APH1B
MAB21L3	RPL22L1	PDLIM1P4
TIGD6	THSD1	RN7SL5P
RGS16	KHK	FAM78B
ZSCAN30	MCEMP1	MYOG
BASP1	AC092384.2	BEND3P2
BCO2	AC104986.2	MEI1
SLC22A18	AC135050.6	OLFML3
CA14	SNORA13	CPS1
BDNF-AS	MS4A6A	HIST1H4H
HRK	AC002128.1	AL445222.1
LRTOMT	RNASEH1-AS1	NRXN3
SARS2	LEFTY1	CICP16
RPP40	ACTR6	GPC3
AP001505.1	MYBPH	LRRC74A
LINC01127	PPP1CC	AC026150.1
ZACN	AC025171.5	SV2A
AC011676.1	LEPR	TLK2P1
ATF3	CCDC138	ADCY4
MRVI1	MCM3	DMD
TMEM45A	LSMEM1	RHPN2
AC005481.1	SLC43A3	VPS72
ELOVL3	GAPDHP52	CRYL1
COQ7	BICDL1	AC016205.1
AC104771.1	YJU2	SPACA9
RBM33	AOC3	AP002360.1
ARMCX5	CCNL2	IFIH1
PAQR6	GJA4	IDH1
HIST2H4A	RNF225	NRSN2-AS1
AC136601.1	TTC25	AC100818.1
TEX19	CAMKK1	BMI1
AC006128.1	SNORC	FRG1BP
FAS	AP000943.1	VSIG2
ZNF154	VPS39	GPR63
AC064807.1	AC023830.1	RUFY3
LINC02019	AL353759.1	MICAL1
BTN3A2	GSTO2	MROH6
PM20D2	AC008736.1	PCDHGB3
ZNF596	TIFAB	ZNF671
SEMA3A	KIF20B	GAS6-AS1
AZIN1-AS1	MED11	ZKSCAN3
STEAP3	WWC1	WARS2
HSD17B1P1	AC025287.3	PLEKHG1
TNFSF10	CLDN23	SYCE2
TMC2	UNC79	TCF23
LINC00511	AC011676.5	HPSE
CHEK1	CWF19L1	2011-09-01
AC120053.1	PRORSD1P	PTPRU
CEBPB-AS1	CHST4	ATP8A2
IPO8	DNLZ	ATP8B3
LRRC75A	ST20-AS1	NHSL2
C3AR1	EXOC3L2	AC005912.1
EFNA4	VLDLR	HOXA11
CD36	RHBDD2	ADORA2BP1
ZNF692	FHL2	LINC00599
SEC31B	AC012636.1	CCDC144NL-AS1
OTULINL	SAMD8	C11orf96
AL138781.2	PCDHGC4	SOBP
NNAT	LPCAT2	CYP51A1P3
TNNC2	NUDT6	ST3GAL5
SCML2	AC097376.1	ABCC13
CDKN2B-AS1	GDAP1	DHRS1
ALG14	ARHGEF3	NFKBIA
ADCY5	SAMD1	GOLGA8R
MROH8	SARM1	HOXA6
KLRA1P	DISP1	AL513128.2
E2F1	MTRF1LP1	GRAMD2B
RN7SL600P	ARHGEF39	AC093627.7
ZNF547	AL031595.2	SORBS3
GPATCH2L	SLC38A2	AC079466.1
RASGRP2	SLC25A29	ZNF433-AS1
AC016065.2	AC004908.3	AC009318.2
GPRASP2	SLAMF8	DKKL1
ZNF311	VPS9D1	SNORD105B
OR2W6P	LINC00398	ZNF91
LINC00649	AL645608.2	SLIT2
PTPRB	TPH1	GBP5
ZNF382	DNAJA1	SEMA6B
PMS2P6	MAP6D1	FBXO6
INTS8	DIPK1B	NCOA7
RSKR	LRRN4	ANKRD18A
ITGA1	CYB561D2	AC138649.5
MRPL54	AC010624.1	HACD4
OVGP1	SLC26A4	ERRFI1
PRAF2	AC114490.1	BSPRY
ZNF721	RGCC	LOXHD1
HAL	LRRC34	PMP22
AP000943.2	HK1	LRIT3
ARL4C	VTN	TLR2
AL512625.1	AC000120.1	PIK3R6
EMG1	SMPDL3A	TRIM16L
PSPN	DUSP5P1	ANKRD7
AP003733.4	UBE2E1-AS1	RNA5-8SN2
COLGALT2	C12orf60	PRAL
JAG1	RPS26P39	P2RX7
DMPK	SPTBN5	SLC39A1
AC020763.4	AL359715.1	DOCK7
RAB26	AL359711.2	GNA12
PRRT4	WDR78	ZNF391
ZWILCH	AC073283.1	PLEKHA5
SLC1A5	AC243960.3	PCBP2P1
LINC00565	VSIG4	RTL6
TRG-AS1	AL355483.2	AL451165.2
IL31RA	AC025181.2	BPI
GNB1L	THG1L	HIST1H2BH
MYBL2	AC023593.1	KRBA1
MYO10	LINC01376	GSTM2
SMAGP	TNS1	SNORA73B
MID1	NTAN1P2	PCOLCE2
FCGR1B	AL138920.1	ATP6V0E2
SYNE4	CSE1L	AL133268.4
GJB3	AC010834.3	MT2A
SCRG1	SNHG7	ME1
CXCL8	FTSJ3	EPHB2
RPL22L1	AC136475.10	CALM1
THSD1	KY	COL27A1
KHK	TYSND1	DEPDC4
MCEMP1	NEXN-AS1	RNASEH2B-AS1
AC092384.2	AC092127.2	CYFIP2
AC104986.2	CDKL2	GNRHR2P1
MNDA	TADA2A	CHPF
AC135050.6	AMACR	BRAFP1
BATF3	TFRC	MID2
SNORA13	AC104162.1	TWIST1
MS4A6A	AP000813.1	AC090152.1
AC002128.1	H2AFX	RTL8B
RNASEH1-AS1	FOXD2-AS1	MAFF
MAP2K6	TYRO3	AL358472.5
LEFTY1	CUX2	AKT3
CD180	AC092667.1	TRIM36
ACTR6	SRP19	EVPL
MYBPH	MFSD1	AC241377.3
PPP1CC	AKAP17A	HSD17B6
AC025171.5	B3GLCT	IFI27L2
LEPR	TMEM187	AGPAT4-IT1
CCDC138	DCAF16	CPNE7
MCM3	TNFRSF13C	ITGB5
LSMEM1	SOAT1	HGF
SLC43A3	MR1	MT2P1
GAPDHP52	AL645940.1	PURPL
BICDL1	IQCB1	AP000919.4
YJU2	F8	GGT5
AOC3	AC010536.1	CFD
CCNL2	ABHD17C	CPLANE2
GJA4	NOS2P3	APOC1
RNF225	INO80C	AL355309.1
TTC25	XPOTP1	AC092295.2
CAMKK1	SPDYC	HIST2H2BE
SNORC	NIM1K	MLYCD
AP000943.1	POPDC2	OR7E7P
VPS39	AL512306.2	KCP
AC023830.1	POU5F1P3	ZNF440
AL353759.1	PBX3	AC138811.1
FBLN1	AL353150.1	SLC19A2
GSTO2	ZMAT3	PSD3
AC008736.1	CDC7	ARTN
PRKAB2	CPT2	FNBP1
TIFAB	SNORD12C	AC020656.2
KIF20B	RPF2	ADGRB1
INKA2	INTS3	CKAP4
MED11	BCAS4	ADGRE1
WWC1	DUOX1	TMTC2
AC025287.3	LINC01588	MYADM
CLDN23	SLC7A2	CDIP1
CCR2	CA5AP1	AC016074.2
UNC79	ITGA4	AFF3
AC011676.5	RIN1	ACTR3C
CWF19L1	MAGEH1	AC025171.4
PRORSD1P	AC007952.4	KHNYN
CHST4	JAG2	GMPR2
DNLZ	KIFC3	CHPT1
ST20-AS1	SLCO4A1	KANK1
EXOC3L2	NCAPH	TSPAN32
VLDLR	TIGD7	VAMP2
RHBDD2	MGAM	ZFP92
FHL2	SNHG3	AC244502.3
AC012636.1	MIR589	KIF26B
SAMD8	AC096887.1	ZNF416
PCDHGC4	IQCN	ZNF485
LPCAT2	C1QTNF4	IL12RB1
NUDT6	GIMAP2	TVP23C
AC097376.1	RGS5	FGL2
GDAP1	PRKAR2B	CEP70
ARHGEF3	KLHL7-DT	ADAMTS18
SAMD1	DNM3	WWC2
SARM1	AC022868.2	SEMG1
DISP1	ATP5MC1P4	LINC01184
MTRF1LP1	RNF207	PLAU
ARHGEF39	ACRV1	ELFN1-AS1
AL031595.2	CCDC154	CHRDL1
SLC38A2	MUC19	LILRA4
SLC25A29	RBM12	SQOR
AC004908.3	AP002986.1	MBNL2
SLAMF8	TMEM150C	CD300C
MPZL1	AL390195.2	MALT1
VPS9D1	TMEM158	ARVCF
LINC00398	SNORD14E	ATP1A3
AL645608.2	HIST1H3H	TRIO
TPH1	LEAP2	RENBP
DNAJA1	CD27-AS1	NID1
MAP6D1	DUSP8P5	ID3
DIPK1B	TLE1	S100P
LRRN4	MN1	TICAM1
CYB561D2	MYH15	MSC
AC010624.1	LILRP1	ZNF85
SLC26A4	AC004253.1	IQCK
AC114490.1	AL732292.2	RNA5SP174
RGCC	AL137060.1	KLF11
LRRC34	LINC00996	HOMER3
HK1	LYRM9	RNA5-8SN3
VTN	PRIM1	DEPDC7
AC000120.1	TG	PSMD8P1
SMPDL3A	AC007318.2	SLC37A3
DUSP5P1	IGSF10	CD4
UBE2E1-AS1	DGKG	STX18-AS1
C12orf60	HGD	GOLM1
RPS26P39	INHBA	PTPRE
ITPRIPL1	AL080250.1	SYNPO2
SPTBN5	AC116407.4	C22orf46
AL359715.1	AL136126.1	SOX4
AL359711.2	AC009779.2	PRAM1
WDR78	SNPH	AC020915.1
AC073283.1	B3GNT4	FLVCR1
AC243960.3	AC027575.2	EPDR1
VSIG4	NUBP1	PRR29
AL355483.2	ADAMTS1	FAM201A
AC025181.2	RNU2-6P	DUSP22
THG1L	FOXRED2	PROM2
AC023593.1	CYP20A1	ALOX5
LINC01376	SNORD15B	NRP1
TNS1	AC011815.2	GPR162
NTAN1P2	CYGB	AC023830.3
AL138920.1	AL157938.1	LINC02169
CSE1L	AL158206.1	HSPB1P1
AC010834.3	ZBTB33	CAMK1
SNHG7	AC013394.1	ZNF219
FTSJ3	AC004865.2	BCAN
AC136475.10	BOLL	KCNT1
KY	SNORD100	DDX19B
TYSND1	NPIPB2	CROCC
AL033527.6	AL365361.1	AC139099.2
NEXN-AS1	POLE2	ZNF506
ANKRD24	ZNF844	ABL2
AC092127.2	RPL23AP53	SMIM3
CDKL2	DDIT3	TGM2
TADA2A	AL449043.1	SVIL2P
AMACR	DOK3	PNPLA4
TFRC	CDC37L1-DT	PKD2
AC104162.1	PXDNL	HLA-H
AP000813.1	AL139385.1	YBX2
H2AFX	LINC00654	PHACTR3
FOXD2-AS1	SRP14-AS1	ABCG1
RAB7B	CYP27A1	AL356804.1
TYRO3	PUS7	RGS3
CUX2	ALDH8A1	ZNF704
AC092667.1	TP53INP1	DANT2
SRP19	AL356019.2	CCL4L2
MFSD1	RIBC2	ZNF879
AKAP17A	SNORA66	ZCWPW1
B3GLCT	NOS2P2	ARHGEF12
TMEM187	LINC01137	NMRK1
DCAF16	AC098934.1	AL137127.1
TNFRSF13C	AC092164.1	DACH1
SOAT1	PEX3	RNF208
MR1	IRF5	YOD1
AL645940.1	GNMT	LINC00482
IQCB1	LPAR5	APOL6
F8	ENDOD1	AC010173.1
AC010536.1	DDN	AC068580.3
ABHD17C	RRM2	AC009084.2
HEG1	NGLY1	JADE3
NOS2P3	AC091132.2	RTN4R
INO80C	C19orf48	LINC00623
XPOTP1	TOP2A	ATP8B2
SPDYC	MICAL2	AC005593.1
NIM1K	AC073840.1	TMEM150B
POPDC2	ZNF561-AS1	KLHL23
AL512306.2	AC103810.1	FMO4
POU5F1P3	AL135818.1	CAMSAP3
SIGLEC6	ZDHHC23	SLC26A8
PBX3	PRR18	MEIS3P1
AL353150.1	AL109976.1	PLTP
ZMAT3	AP000866.2	ZNF321P
CDC7	JAM2	SOCS2-AS1
CPT2	ITIH2	C14orf28
SNORD12C	TTC21A	AC010768.2
RPF2	SLC9A1	MYO6
ZNF192P1	C4orf47	NPAS1
INTS3	NEXN	DACT3
BCAS4	RNU1-4	RAP1GAP2
DUOX1	AC006122.1	MRPL33
LINC01588	TTYH2	AC244453.3
LY6G5C	LRRC37A3	LMLN
RHEX	C9orf131	RAB37
GAS6-DT	SNHG8	GOLGA2P5
SLC7A2	AC132938.5	NUP62CL
CA5AP1	YAP1P1	LINC02232
ITGA4	CYP2W1	CNKSR3
RIN1	TNFRSF10B	MGST3
MAGEH1	TBX19	BDNF
AC007952.4	PKMYT1	LDLRAD4
GCNA	ALKAL2	AL590139.1
JAG2	RN7SL49P	SAMD13
KIFC3	LINC02615	CEP170B
SLCO4A1	SLC25A19	MIR1910
NCAPH	SEMA4G	ZNF8
TGM1	AC092723.5	ALKAL1
P3H4	STX17-AS1	AC090192.1
TIGD7	AC009812.4	PCDHGA7
MGAM	PYY2	CKB
SNHG3	CRYGS	MUC1
MIR589	THOC6	RAB5CP1
AC096887.1	WDR76	AC008060.1
IQCN	SPSB3	FAM86B1
C1QTNF4	SNAI3-AS1	EXO5
ZNF529-AS1	ADAMTSL4-AS1	CPLX1
GIMAP2	ACER2	CLK2
RGS5	UBA2	C8orf48
PRKAR2B	TLR4	SLCO3A1
KLHL7-DT	MS4A7	CYP2F2P
DNM3	OR1F1	CFAP97D2
AC022868.2	AC104051.2	MIR320A
ATP5MC1P4	TTYH1	RAP1GAP
RNF207	SLF1	H3F3AP4
ACRV1	CYB5RL	NUDT7
CCDC154	ARHGEF33	ODC1-DT
MUC19	C9orf24	TLR6
RBM12	AC009812.3	ZNF836
AP002986.1	AL356356.1	APOL4
TMEM150C	SLC29A2	RNF215
AL390195.2	MATN2	SLC4A3
TMEM158	CREBRF	ADAMTS9
SNORD14E	ANKRD18EP	ANKRD28
HIST1H3H	RAD51	AC011529.1
LEAP2	RAD51D	STMN3
CD27-AS1	PARD6G-AS1	APBB1
DUSP8P5	AC009831.1	PLXNB1
TLE1	RANGRF	2008-03-01
MN1	AP003486.1	MPPED1
MYH15	CHAF1B	RNASE2
LILRP1	PIGO	LINC02361
AC004253.1	HNRNPLL	RAI14
AL732292.2	RADIL	HMCN1
AL137060.1	PDZK1	ESYT3
PTPRN2	SNORD104	ZFAND4
LINC00996	MCM6	REC8
LYRM9	EIF4A2	GSN-AS1
PRIM1	AC112220.2	TMEM273
TG	RPGR	MEAK7
AC007318.2	AC012020.1	ZMYND8
PRSS12	LINC02340	AL136528.2
IGSF10	AL024498.1	LINC00337
DGKG	RAP2C-AS1	LRRC4
AC100771.2	HIST1H2BM	CFH
HGD	SLC25A12	PINLYP
INHBA	AL773545.3	NRIP1
AL080250.1	AC092723.1	ETS2
AC116407.4	FCGR1CP	IFFO2
AL136126.1	RRAGD	CECR7
GPR183	PIP5KL1	CCDC102A
AC009779.2	IRF8	METRN
SNPH	MIR6797	TSGA10
B3GNT4	HIVEP3	POU4F1
AC027575.2	PTP4A1	SIPA1L2
HOMER2	SPATA13	ATP7A
NUBP1	AC008663.2	SNRPF
ADAMTS1	AC100786.1	LINC02561
RNU2-6P	GTF2IRD1	SIGLEC14
FOXRED2	XYLB	TANC1
CYP20A1	AC006547.1	HIST1H2AL
SNORD15B	AC007448.4	TBXA2R
AC011815.2	AMT	CBR4
TBC1D30	RASL11A	NUPR1
TMPRSS5	DTWD1	TP73
CYGB	AC093484.4	MPV17L
AL157938.1	CEMIP2	PSMG2
AL158206.1	RANP4	GLB1L
ZBTB33	ADAM20	SERPINA1
SLC35E4	PKMP3	TP53INP2
AC013394.1	LHFPL3-AS2	AKR1C2
AC004865.2	GMPS	ANTXR2
BOLL	ALDOB	CRHR2
SNORD100	CNIH3	AL136379.1
NPIPB2	ALS2CR12	ENAH
AL365361.1	AC011498.6	ZNF771
AC004943.2	DAP3P1	PLXNC1
POLE2	KCNK5	CYP4F3
ARRDC3	INHBA-AS1	HLA-DQB1
ZNF844	AL645933.1	TAC4
RPL23AP53	AL357153.4	MEIS1-AS2
HNRNPDL	AC093525.10	AC132807.1
DDIT3	FAM131B	CROT
AL449043.1	UHRF1	COX20P1
DOK3	AL451069.3	ZNF366
CDC37L1-DT	FAM120B	EGR1
PXDNL	RFX7	SLC12A2
AL139385.1	AC090241.2	CLDN7
LINC00654	AL353807.1	STON2
SRP14-AS1	COA3	C1orf21
CYP27A1	NANOS1	HOXA3
PUS7	AC079950.1	STOX2
ALDH8A1	DCP1B	NLGN2
TP53INP1	RNU1-3	ZNF566
AL356019.2	LGR4	AL359853.1
RIBC2	AL161421.1	LRRFIP1P1
SNORA66	MTMR3	ZCCHC24
NOS2P2	HIST1H3F	CHST13
LINC01137	SDCBP2	PIM1
AC098934.1	SESN2	STAP1
AC092164.1	PLXDC1	DLX6
PEX3	AC073349.2	SCNN1D
IRF5	HEATR3	SMIM10
GNMT	SCG5	MIR378D2HG
LPAR5	C20orf197	MAP4K1
ENDOD1	SYTL3	ACCS
AC074085.2	NDC1	XACT
DDN	AL359853.2	AL359921.2
RRM2	AC119396.1	AC003101.1
NGLY1	MSANTD2	NBPF6
AC091132.2	AC022364.1	AL117340.1
C19orf48	RFTN2	GP6
TOP2A	TNFRSF10D	CCDC170
MICAL2	CRACR2B	SERPINB2
AC073840.1	AL160006.1	FES
ZNF561-AS1	AC022400.9	AL133325.3
AC103810.1	COQ2	WDR17
AL135818.1	AARS	CDC42SE1
SPINT1	CENPM	SLC9A7
ZDHHC23	STARD7-AS1	HOXA10-AS
PRR18	FBXO10	EMID1
AL109976.1	AC125807.2	IGHM
AP000866.2	AL109806.1	ABTB2
JAM2	AL591848.3	TUFT1
ITIH2	GLS2	SLC25A13
HMGCL	TEN1-CDK3	SNAP25
TTC21A	TOB1	FLJ45513
SLC9A1	AC011816.2	SPATA31E1
C4orf47	KIAA0825	AC122688.3
CTSL	SNX21	AC136475.3
NEXN	AL442663.4	GSN
RNU1-4	EAF2	EGR2
AC006122.1	AC145098.2	TMEM8B
TTYH2	TGIF2P1	CPSF3
LRRC37A3	SPART	AL359091.5
C9orf131	CNOT6L	PDCD6IPP1
SNHG8	LINC01004	GLB1L2
AC132938.5	POLR3B	SULT1A1
YAP1P1	AC015871.3	SENP6
CYP2W1	AC241584.2	Z97055.2
TNFRSF10B		TMC8
TBX19		ZBTB16
BTN3A3		VIM
SLC2A4		AC092068.3
PKMYT1		ZEB1-AS1
SMIM14		DES
ALKAL2		HPS3
RN7SL49P		HOXA10
LINC02615		LZTS1
SLC25A19		RBM8B
SEMA4G		PHKA1
OXER1		HLA-A
MS4A4E		ADAMTS4
AC092723.5		MAN1C1
TUSC1		KIAA1147
STX17-AS1		HELZ2
DZIP3		ADAMTS14
METTL7A		AC092171.3
AC009812.4		S1PR4
PYY2		PDK2
CRYGS		LIN7A
THOC6		ANXA2R
WDR76		AC099560.2
CLEC12A		POLH-AS1
SPSB3		CD2AP
SNAI3-AS1		ST3GAL6
ADAMTSL4-AS1		AC007608.3
ACER2		ZNF234
UBA2		AP000936.3
TLR4		TBXAS1
CMBL		GPR176
MS4A7		MPP2
OR1F1		AGK
AC104051.2		FAM86JP
TTYH1		AP005131.4
SLF1		EBF3
CYB5RL		FAM222A-AS1
ARHGEF33		EIF5A2
C9orf24		FBXO17
AC009812.3		HBD
AL356356.1		NPR3
PTAFR		ZC3HAV1L
SLC29A2		BCAR1
MATN2		AC093297.2
CREBRF		GNG4
ANKRD18EP		SIPA1L1
CBY1		DRAM1
RAD51		PAK3
RAD51D		GARNL3
PARD6G-AS1		GBP2
TOMM40L		AL845472.2
AC009831.1		SLC6A13
NOG		CDH26
RANGRF		AGPAT4
KLF15		RNA5SP175
AP003486.1		TRPC2
MORN4		MIR7845
S1PR5		UACA
CHAF1B		LINGO1
PIGO		SALL2
HNRNPLL		MYO18A
RADIL		GABARAPL1
PDZK1		PLEKHA1
SNORD104		KLF12
MCM6		HSPA1A
EIF4A2		ARRB1
AC112220.2		BMP4
RPGR		AC091132.5
AC012020.1		AC099062.1
LINC02340		OTP
AL024498.1		MC1R
RAP2C-AS1		RNVU1-19
HIST1H2BM		ZNF134
SLC25A12		ISG20L2
ERCC6L		AC239800.1
AL773545.3		PCGF2
AC092723.1		AC010203.1
FCGR1CP		DENND5B
RRAGD		IQCD
PIP5KL1		IL6R-AS1
IRF8		CD9
MIR6797		TRIB1
SLFN5		VMAC
OCSTAMP		C1orf147
HIVEP3		PTX3
PTP4A1		C3orf80
SPATA13		C8orf88
AC008663.2		CD3D
AC100786.1		DQX1
GTF2IRD1		CSMD1
AL591845.1		G0S2
XYLB		PFKM
AC006547.1		PPP1R26
AC007448.4		PLEKHH2
AMT		JCAD
RASL11A		ANO7
DTWD1		AC012146.1
HSD11B1		TINF2
AC093484.4		AC139100.2
CEMIP2		ITPR2
RANP4		QPCT
ADAM20		AC104066.3
PKMP3		AC105020.1
LHFPL3-AS2		SNX20
ACTA2		SH3TC1
GMPS		AC022150.2
ALDOB		AC243829.1
CNIH3		SERPINF2
ALS2CR12		PICK1
AC011498.6		FBN1
DAP3P1		C12orf57
KCNK5		S100A8
INHBA-AS1		ARRDC4
AL645933.1		AC002464.1
AL357153.4		MTUS1
AC093525.10		AC005324.3
FAM131B		KHDRBS2
UHRF1		GOLGA2P11
APLF		RAB31
AL451069.3		PRXL2A
DLX1		MGMT
FAM120B		HOXA7
RFX7		AL031118.1
AC090241.2		2001-03-01
AL353807.1		MIR3609
COA3		GAB2
NANOS1		ACHE
AC079950.1		ARHGAP23
DCP1B		EGR3
RNU1-3		OASL
LGR4		HSPA8P5
AL161421.1		C3orf86
MTMR3		PPP1R3A
HIST1H3F		AMIGO1
SDCBP2		TTC3P1
RNVU1-7		SLC9B2
SESN2		C16orf86
PLXDC1		S100A11
AC073349.2		ADA
HEATR3		CHAD
CASK		NFAM1
SCG5		HNRNPA1P7
C20orf197		FAM86B2
SYTL3		EPHX2
NDC1		FBXO44
AL359853.2		CMAHP
AC119396.1		ANGPT1
SLCO4C1		VIPR2
MSANTD2		GLMP
AC022364.1		PSME1
RFTN2		MAST1
TNFRSF10D		NMRAL2P
CRACR2B		HHAT
AL160006.1		PSTPIP2
AC022400.9		ZNF558
COQ2		CLDN19
AARS		LINC00861
AL353796.1		ICK
CENPM		MIR4697HG
STARD7-AS1		CACNA2D3
Z97192.1		SCLY
FBXO10		ZNF429
AC125807.2		CCRL2
AL109806.1		SH2D4A
AL591848.3		RPS15
GLS2		HSD3B7
TEN1-CDK3		RBKS
TOB1		PHLDB1
AC011816.2		C9orf106
KIAA0825		PODNL1
SNX21		C16orf74
AL442663.4		THAP2
EAF2		AC073626.1
AC145098.2		L1CAM
TGIF2P1		WDR31
ASB2		RGS2
SPART		DLL3
CNOT6L		PHACTR4
LINC01004		ZNF610
POLR3B		ENG
AC015871.3		AC015813.1
AC241584.2		PRDM11
		HLA-F
		AL162231.2
		CACNA1D
		SIGIRR
		SNX18P7
		ACSS1
		LINC01771
		TUBA4A
		GRB10
		PDGFRL
		TBL1X
		ZNF701
		LINC02604
		GZMH
		AL022069.1
		KIF26A
		PTPRS
		C11orf21
		PECAM1
		IKZF2
		DOCK9
		HOXA11-AS
		EBAG9
		SESN3
		FITM1
		SERPINH1
		SH2D3A
		TMEM65
		PLXNA2
		ABHD17AP6
		TPRG1
		MGLL
		LSP1
		ANKEF1
		LINC01305
		LINC01602
		CDYL2
		CCR1
		ITGA2B
		MYOM2
		TPM4
		SDAD1P1
		STX17
		OPTN
		HDX
		INPP4B
		EAPP
		ZNF491
		LILRB1
		ADM2
		RARRES2
		MTA3
		ADPRH
		NUBPL
		C10orf91
		EPB41L2
		Z97192.2
		HIST1H1T
		ZNF571
		IL12RB2
		PERM1
		NFIX
		AIFM2
		AC018695.6
		RNASE3
		CCDC191
		ANOS1
		BCORL1
		PEA15
		GUCY1A2
		MESTIT1
		PCSK4
		AC092809.2
		KREMEN1
		NQO1
		CLECL1
		SLITRK5
		SYT3
		SAMD14
		IL3RA
		TTC28
		PIK3CA
		HCN2
		FLT3
		LARGE1
		IRGM
		TSPAN10
		RUSC1
		PLEKHN1
		H3F3AP6
		ACSM4
		AC008945.2
		PLAG1
		FOS
		SLC4A9
		CREG1
		ZNF69
		PCAT18
		ZNF300
		ENSA
		RHOB
		AC006111.2
		AJ003147.3
		SPOCK2
		TBC1D10C
		HOOK2
		AL137779.2
		KF455155.1
		APOBEC3H
		CLU
		AC126323.4
		ACAT2
		TMEM198B
		IDI1
		ULBP2
		AC005392.2
		AC010980.1
		SPIRE1
		TMEM71
		MDK
		METRNL
		AC244502.1
		IAH1
		CRYBB1
		CD52
		ADGRL3
		ARAP2
		NECAB1
		ATP8A1
		PGAP3
		PLPP6
		EFNB2
		ICAM1
		RECK
		VPREB3
		NMNAT3
		RAB3IL1
		SCARNA21
		IQSEC1
		AC021218.1
		AC022784.1
		PAQR5
		AC026904.1
		THNSL1
		APLP2
		DLX5
		BEND3P1
		AL049833.3
		CD300LB
		SMG5
		VWA7
		AP001442.1
		2002-03-01
		TNN
		PPM1L
		NHLRC4
		CASZ1
		SPATA20
		ABCB4
		PROB1
		PAK5
		AC027031.2
		SDHAF4
		STAP2
		TMEM105
		IKBKE
		TOGARAM1
		RASD1
		RYR2
		TRAF1
		COMMD3
		POLN
		LINC00957
		HSH2D
		RF00002
		HOXA4
		KCNK13
		FRG1CP
		KIF18A
		RNU1-27P
		TRAC
		WWC2-AS2
		MYL5
		PRLR
		AL033527.3
		AQP4-AS1
		CAMK1D
		LOXL3
		ARMCX6
		DYNC1I1
		DST
		ZNF273
		NPIPB13
		FLAD1
		HOXA9
		CD48
		GOLGA2P10
		RIT1
		ARHGAP44
		XBP1
		SLC12A9-AS1
		MGAT4A
		JMJD1C
		SLC46A1
		ZNF205
		MTCL1
		C2CD2
		GABRA4
		PRDX2
		AC005586.2
		BAZ1A
		SKIDA1
		PAIP2B
		CDKN1C
		SYCP2
		LINC02611
		KCNC4
		OTUD7B
		IL7R
		PCCA
		PCDH9
		YLPM1
		AC022092.1
		C11orf1
		AC114730.3
		DEPTOR
		AC092683.1
		AL512791.2
		AC099336.1
		LRRC3
		DPEP2
		AC144652.1
		MBIP
		SNX18P3
		AC068473.3
		NHSL1
		C19orf57
		FP671120.2
		LINC01637
		GLRB
		ZNF680
		SNORD17
		ATP6V1FNB
		AC007787.2
		HAAO
		TNFAIP2
		TLE6
		AMOTL1
		ZNF607
		MEST
		FERMT1
		SARDH
		AF127577.6
		AL512625.2
		CT45A1
		ARHGEF17
		DENND4C
		CLEC18A
		AC008267.3
		FAM221A
		FCER2
		SRGAP2D
		GPD2
		IL12A-AS1
		PARP3
		ULK2
		AC080038.2
		HIPK2
		PPP2R3C
		HMX3
		MAPK15
		DDX58
		ZNF462
		ZNF443
		TTC23
		CDC42BPB
		SLC6A9
		APOBEC3G
		LINC00426
		EPHB6
		2001-09-01
		AC027702.1
		C16orf95
		RP9P
		CTPS2
		RPS3AP47
		PGBD2
		ORM2
		ZNF888
		RALGAPA1
		YAP1
		SHISA2
		TCP11L2
		GPM6B
		PLB1
		MLXIPL
		ENC1
		ZNF28
		KYAT3
		ZNF253
		BCL3
		TIMP2
		CCN3
		TCEA3
		RGPD8
		RUSC1-AS1
		SNX24
		AC025449.2
		ZNF613
		STC2
		PIGW
		ADAMTS10
		ZNF222
		PPP1R14C
		SIGLEC11
		HIST2H2BF
		AL139125.1
		F12
		AC092111.1
		CERCAM
		KITLG
		HDGF
		VTRNA1-3
		AC139768.1
		GKAP1
		ELL2
		TXN
		KCTD12
		CBX5
		AC027801.4
		ZNF770
		SPATC1L
		FZD1
		AGAP1
		NEFLP1
		GPT2
		ADAM22
		PTGS1
		RNF157
		PPFIA4
		CFP
		AL365205.1
		CYP4F26P
		AC005277.2
		CES4A
		SYNPO
		IGFBP4
		LMNA
		HOXC6
		MEIOC
		AC079416.1
		HES4
		AC012618.2
		BX649601.1
		FTCD
		PEX5L
		CYB561A3
		ETV6
		FAM95C
		NKX3-2
		PRKRA-AS1
		LINC01164
		CCL3
		TESC
		ALKBH3
		LHX2
		AC126323.1
		PARD3
		SERPINI2
		ADAMTS5
		AC008060.4
		MLPH
		FAM110B
		CAST
		AC090114.1
		FBXO32
		PCDHGA6
		FANK1
		FAM81A
		TRNP1
		DHRS4-AS1
		GATM
		TRDC
		PPP1R26-AS1
		AC132807.2
		AC003101.2
		FJX1
		OGDHL
		ADGRA3
		AC011767.1
		TNFAIP8L2
		PCED1B-AS1
		TRHDE-AS1
		C2orf16
		LRRC37A6P
		APOL3
		FAM96AP2
		AC006213.1
		PTPN13
		GCNT1
		ZNF816
		DAPK1
		AL139161.2
		DAAM1
		P3H3
		WHAMMP3
		TRIB2
		SCARNA5
		AC073109.1
		C17orf51
		RCN1P2
		ADD2
		LRRC3B
		AC243830.2
		LINC01943
		PGPEP1
		AC078886.1
		PRDX2P1
		PDGFC
		TCEAL1
		ZNF358
		ATF7IP2
		SLC25A43
		AC010487.2
		SLC16A10
		IGF2BP1
		FCHSD1
		AC138649.1
		PTGIS
		HNRNPA1P48
		CIART
		PSMB9
		AC027796.4
		TNNT1
		S100A9
		ITPR3
		IL11RA
		TRAPPC6B
		CDHR2
		NRSN2
		SPEF2
		RPS27
		FAM166A
		APBA1
