# Supplementary material for: Novel covalent CDK7 inhibitor potently induces apoptosis in acute myeloid leukemia and synergizes with Venetoclax
Source: J Exp Clin Cancer Res. 2023 Jul 29;42:186. doi: 10.1186/s13046-023-02750-w (PMC10386772; doi:10.1186/s13046-023-02750-w)
Supplement: Supplementary file 3 — Additional file 3: Supplementary Table 3. [file 13046_2023_2750_MOESM3_ESM.xlsx]

## Sheet: Sheet1
UPN 23	XL102 (µM)	Dose Venetoclax (µM)	Effect	CI
	0.1	0.041	0.901	2.9608
	0.1	0.123	0.974	0.58525
	0.1	0.37	0.9944	0.08935
	0.1	1.11	0.9963	0.1174
	0.1	3.33	0.9963	0.34637
UPN 25	XL102 (µM)	Dose Venetoclax (µM)	Effect	CI
	0.1	0.041	0.649	0.52383
	0.1	0.123	0.781	0.51536
	0.1	0.37	0.89	0.42728
	0.1	1.11	0.91	0.88324
	0.1	3.33	0.935	1.54047
UPN 24	XL102 (µM)	Dose Venetoclax (µM)	Effect	CI
	0.1	0.041	0.91	0.69282
	0.1	0.123	0.975	0.20571
	0.1	0.37	0.994	0.053
	0.1	1.11	0.9952	0.09687
	0.1	3.33	0.998	0.06232
UPN 27
	XL102 (µM)	Dose Venetoclax (µM)	Effect	CI
	0.1	0.041	0.584	0.56663
	0.1	0.123	0.66	0.68808
	0.1	0.37	0.754	0.70949
	0.1	1.1	0.812	0.95807
	0.1	3.33	0.869	1.13598
UPN 30
	XL102 (µM)	Dose Venetoclax (µM)	Effect	CI
	0.1	0.041	0.7199	0.40513
	0.1	0.123	0.848	0.29109
	0.1	0.37	0.915	0.26825
	0.1	1.11	0.958	0.21425
	0.1	3.33	0.975	0.25077
UPN 29
	XL102 (µM)	Dose Venetoclax (µM)	Effect	CI
	0.1	0.041	0.705	0.29101
	0.1	0.123	0.734	0.5562
	0.1	0.37	0.767	1.03959
	0.1	1.11	0.84	0.96551
	0.1	3.33	0.895	0.8629
UPN 28
	XL102 (µM)	Dose Venetoclax (µM)	Effect	CI
	0.1	0.041	0.18	0.74443
	0.1	0.123	0.301	0.46526
	0.1	0.37	0.348	0.4783
	0.1	1.11	0.44	0.49383
	0.1	3.33	0.63	0.38788
UPN 32
	XL102 (µM)	Dose Venetoclax (µM)	Effect	CI
	0.1	0.041	0.813	0.05569
	0.1	0.123	0.882	0.02574
	0.1	0.37	0.92	0.01739
	0.1	1.11	0.938	0.02003
	0.1	3.33	0.987	0.000288
UPN 22
	XL102 (µM)	Dose Venetoclax (µM)	Effect	CI
	0.1	0.041	0.83	1.17766
	0.1	0.123	0.919	0.60727
	0.1	0.3	0.949	0.51613
	0.1	1.11	0.977	0.33497
	0.1	3.33	0.987	0.29307
UPN 21
	XL102 (µM)	Dose Venetoclax (µM)	Effect	CI
	0.1	0.041	0.829	0.12617
	0.1	0.123	0.867	0.13431
	0.1	0.37	0.929	0.07729
	0.1	1.11	0.96	0.0525
	0.1	3.33	0.989	0.01039
